# Supplementary material for: The perspective of Canadian health care professionals on abortion service during the COVID-19 pandemic
Source: Fam Pract. 2021 Aug 23;38(Suppl 1):i30–6. doi: 10.1093/fampra/cmab083 (PMC8414916; doi:10.1093/fampra/cmab083)
Supplement: cmab083_suppl_Supplementary_File_1 [file cmab083_suppl_Supplementary_File_1.zip]

Archive with 1 entries (1 files):
- cmab083_suppl_Supplementary_File_3.m4a
